# Supplementary material for: Serum microRNA Profiles Reflect Differentiation Status and Age in Early Gastric Cancer
Source: Biomolecules. 2026 Jun 13;16(6):869. doi: 10.3390/biom16060869 (PMC13296932; doi:10.3390/biom16060869)
Supplement: Supplementary file 1 [file biomolecules-16-00869-s001.zip]

Archive with 2 entries (2 files):
- Biomolecures-4334600-supplementary.pdf
- Supplementary Tables.xlsx
