# Supplementary material for: Serum microRNA Profiles Reflect Differentiation Status and Age in Early Gastric Cancer
Source: Biomolecules. 2026 Jun 13;16(6):869. doi: 10.3390/biom16060869 (PMC13296932; doi:10.3390/biom16060869)
Supplement: Supplementary file 1 [file biomolecules-16-00869-s001.zip › Supplementary Tables.xlsx]

## Sheet: Table S1 List of DEMs
Table S1. The list of DEmiRNAs and the corresponding p-values and logFC values.
Downregulated miRNAs are indicated with grey highlights.
miRNA	logFC	AveExpr	t	P.Value	adj.P.Val	B	FC	Direction
hsa-miR-4485-5p	0.290264	6.45076	5.20812	2.19297e-07	6.37607e-05	6.64855	1.22286	Upregulated
hsa-miR-4725-3p	-0.13717	9.37997	-5.1444	3.06542e-07	6.37607e-05	6.33227	0.909301	Downregulated
hsa-miR-3188	0.281301	6.15471	4.86637	1.26563e-06	0.0001755	4.99617	1.21529	Upregulated
hsa-miR-718	0.224862	6.97076	4.72149	2.57641e-06	0.000267947	4.32837	1.16867	Upregulated
hsa-miR-6806-5p	0.239766	6.53642	4.51764	6.78014e-06	0.000564108	3.42183	1.1808	Upregulated
hsa-miR-4258	0.18131	10.3705	4.40904	1.11778e-05	0.000698202	2.95471	1.13391	Upregulated
hsa-miR-6872-3p	0.303235	6.20582	4.39809	1.17486e-05	0.000698202	2.90823	1.23391	Upregulated
hsa-miR-6724-5p	0.0602073	10.535	4.28704	1.93482e-05	0.00100611	2.44317	1.04262	Upregulated
hsa-miR-6752-5p	0.053947	10.7451	4.17853	3.11596e-05	0.00139334	1.99992	1.0381	Upregulated
hsa-miR-210-5p	0.22946	5.97222	4.16186	3.34937e-05	0.00139334	1.93281	1.1724	Upregulated
hsa-miR-4508	0.0766918	13.0484	4.11252	4.14173e-05	0.00147067	1.7357	1.0546	Upregulated
hsa-miR-1292-3p	0.246098	6.18224	4.10691	4.24231e-05	0.00147067	1.71344	1.18599	Upregulated
hsa-miR-4750-5p	0.169433	6.7234	4.06197	5.13635e-05	0.00164093	1.53614	1.12462	Upregulated
hsa-miR-1202	-0.126553	7.4758	-4.0317	5.83625e-05	0.00164093	1.4178	0.916017	Downregulated
hsa-miR-6805-5p	-0.085846	10.4165	-4.02811	5.92512e-05	0.00164093	1.40381	0.942232	Downregulated
hsa-miR-654-5p	0.236958	5.87421	4.01306	6.31126e-05	0.00164093	1.34536	1.17851	Upregulated
hsa-miR-1181	0.257409	6.04817	3.98312	7.15173e-05	0.00175007	1.22968	1.19533	Upregulated
hsa-miR-6805-3p	0.102724	7.78464	3.88253	0.000108197	0.00250055	0.847227	1.0738	Upregulated
hsa-miR-1307-3p	0.240899	8.04488	3.84771	0.000124601	0.00272811	0.717049	1.18173	Upregulated
hsa-miR-6836-3p	0.117883	8.8308	3.8094	0.000145344	0.00302316	0.575186	1.08514	Upregulated
hsa-miR-4640-5p	0.10359	7.67138	3.76193	0.000175575	0.00347806	0.401311	1.07444	Upregulated
hsa-miR-3610	0.235623	6.06388	3.68533	0.000237135	0.00448401	0.125231	1.17742	Upregulated
hsa-miR-4728-5p	-0.116069	7.64216	-3.67129	0.000250417	0.00449874	0.0752424	0.922699	Downregulated
hsa-miR-6087	-0.0895699	11.7927	-3.66205	0.000259543	0.00449874	0.0424182	0.939803	Downregulated
hsa-miR-4687-5p	0.149465	6.81658	3.6277	0.000296251	0.00492961	-0.0788023	1.10916	Upregulated
hsa-miR-1913	0.114682	6.61351	3.56348	0.000378279	0.00605246	-0.302441	1.08274	Upregulated
hsa-miR-4731-5p	0.185143	6.1761	3.47871	0.00051931	0.00800123	-0.591655	1.13693	Upregulated
hsa-miR-4433b-3p	-0.0918936	7.98151	-3.46302	0.000550277	0.00817555	-0.64443	0.93829	Downregulated
hsa-miR-6799-5p	-0.07358	9.09437	-3.44233	0.000593752	0.00851727	-0.713669	0.950277	Downregulated
hsa-miR-1260a	0.137171	7.46126	3.43173	0.000617249	0.00855918	-0.748989	1.09975	Upregulated
hsa-miR-6753-5p	0.246761	5.80048	3.3628	0.000792424	0.0105337	-0.976017	1.18654	Upregulated
hsa-miR-1185-2-3p	0.298266	6.99091	3.35659	0.000810287	0.0105337	-0.996246	1.22967	Upregulated
hsa-miR-6851-5p	0.228344	5.98001	3.30912	0.000959727	0.0120984	-1.14969	1.17149	Upregulated
hsa-miR-4783-3p	0.223479	7.99956	3.29808	0.000997954	0.0122103	-1.18506	1.16755	Upregulated
hsa-miR-3195	0.0831669	8.40426	3.27308	0.00108983	0.0129534	-1.26474	1.05934	Upregulated
hsa-miR-4697-5p	0.0616191	8.74477	3.24307	0.00121039	0.0139176	-1.35958	1.04364	Upregulated
hsa-miR-6842-5p	0.174992	6.47425	3.23346	0.00125157	0.0139176	-1.3898	1.12896	Upregulated
hsa-miR-885-3p	0.213137	6.36522	3.22895	0.00127132	0.0139176	-1.40393	1.15921	Upregulated
hsa-miR-937-5p	-0.062406	8.79193	-3.20834	0.00136533	0.0143105	-1.4683	0.957666	Downregulated
hsa-miR-4294	-0.0754386	9.78742	-3.20608	0.00137601	0.0143105	-1.47533	0.949054	Downregulated
hsa-miR-6796-3p	0.189248	5.84345	3.18716	0.00146857	0.0149006	-1.53402	1.14017	Upregulated
hsa-miR-128-1-5p	0.157657	6.41279	3.17706	0.00152028	0.015058	-1.5652	1.11547	Upregulated
hsa-miR-4690-5p	0.109347	7.34449	3.11899	0.00185177	0.0178578	-1.74265	1.07874	Upregulated
hsa-miR-7113-3p	0.210263	5.99031	3.11311	0.0018888	0.0178578	-1.76044	1.1569	Upregulated
hsa-miR-6515-5p	0.141131	6.7825	3.09114	0.0020333	0.0186136	-1.82662	1.10277	Upregulated
hsa-miR-1193	0.14259	6.51228	3.08749	0.00205823	0.0186136	-1.83755	1.10389	Upregulated
hsa-miR-92b-5p	0.0928868	9.39503	3.04915	0.00233801	0.0206938	-1.95179	1.0665	Upregulated
hsa-miR-6845-5p	0.0604876	9.37626	3.02408	0.00253936	0.0218454	-2.02573	1.04282	Upregulated
hsa-miR-6765-5p	0.0475483	9.95169	3.02005	0.00257313	0.0218454	-2.03754	1.03351	Upregulated
hsa-miR-6737-5p	0.0921353	7.44305	3.0093	0.00266541	0.0221762	-2.06904	1.06595	Upregulated
hsa-miR-92a-2-5p	-0.134846	7.81828	-2.95869	0.00314148	0.0249893	-2.21573	0.910767	Downregulated
hsa-miR-551b-5p	0.200232	6.4776	2.95665	0.00316222	0.0249893	-2.2216	1.14888	Upregulated
hsa-miR-486-5p	0.140346	6.97888	2.95241	0.00320568	0.0249893	-2.23376	1.10217	Upregulated
hsa-miR-668-5p	0.144398	6.2857	2.94365	0.0032972	0.0249893	-2.25884	1.10527	Upregulated
hsa-miR-557	0.148064	6.89608	2.94302	0.00330387	0.0249893	-2.26064	1.10808	Upregulated
hsa-miR-423-5p	0.140134	6.69152	2.886	0.0039617	0.0294298	-2.42214	1.10201	Upregulated
hsa-miR-7108-3p	0.110316	6.39874	2.87769	0.00406689	0.0296812	-2.4454	1.07946	Upregulated
hsa-miR-6779-5p	0.0990812	7.10829	2.84872	0.00445384	0.0319052	-2.52601	1.07109	Upregulated
hsa-miR-6763-3p	0.135525	5.95867	2.84364	0.00452502	0.0319052	-2.54006	1.09849	Upregulated
hsa-miR-3185	0.0996937	8.19675	2.82568	0.00478516	0.0331771	-2.58955	1.07155	Upregulated
hsa-miR-4667-5p	0.162241	6.24421	2.80948	0.00503133	0.0337158	-2.63393	1.11902	Upregulated
hsa-miR-6088	-0.0728943	11.2799	-2.80658	0.00507656	0.0337158	-2.64184	0.950729	Downregulated
hsa-miR-4634	0.0803972	9.0519	2.8047	0.005106	0.0337158	-2.64695	1.05731	Upregulated
hsa-miR-3191-3p	0.161116	6.46233	2.76894	0.00569823	0.0370385	-2.74385	1.11815	Upregulated
hsa-miR-4271	-0.0627595	7.88433	-2.7232	0.00654565	0.0412557	-2.86597	0.957431	Downregulated
hsa-miR-1199-5p	0.184883	6.10064	2.72093	0.00659062	0.0412557	-2.87199	1.13672	Upregulated
hsa-miR-3679-3p	0.107231	6.32021	2.71009	0.0068087	0.0412557	-2.90061	1.07716	Upregulated
hsa-miR-4749-5p	0.0542274	8.58555	2.70391	0.00693602	0.0412557	-2.91688	1.0383	Upregulated
hsa-miR-4449	0.0804888	7.12306	2.7039	0.00693627	0.0412557	-2.91691	1.05738	Upregulated
hsa-miR-4685-5p	0.135911	5.92418	2.70362	0.00694206	0.0412557	-2.91765	1.09879	Upregulated
hsa-miR-6742-5p	0.212598	5.7097	2.67067	0.00765779	0.0448682	-3.00375	1.15877	Upregulated
hsa-miR-4535	0.173978	6.0351	2.66439	0.00780142	0.0450749	-3.02004	1.12817	Upregulated
hsa-miR-3187-3p	0.175356	5.82464	2.64245	0.00832278	0.0464821	-3.07668	1.12924	Upregulated
hsa-miR-7846-3p	0.170192	6.02783	2.64105	0.0083571	0.0464821	-3.08028	1.12521	Upregulated
hsa-miR-345-3p	0.118115	6.26288	2.64011	0.00838018	0.0464821	-3.08269	1.08532	Upregulated

## Sheet: Table S2 annotation of DEM
Table S2 . Mapping DEmiRNAs to 20 gene sets annotated by TAM 2.0.
Red font indicates upregulated miRNAs, and downregulated miRNAs are shown in blue.
miRNA set	DEmiRNAs
Adipocyte_Differentiation	hsa-mir-92a-2
Aging	hsa-mir-92a-2
Angiogenesis	hsa-mir-718; hsa-mir-92a-2; hsa-mir-210-5p
Apoptosis	hsa-mir-92a-2; hsa-mir-210-5p; hsa-mir-551b
Carcinoma_Gastric	hsa-mir-210-5p; hsa-mir-423-5p; hsa-mir-551b; hsa-mir-128-1-5p; hsa-mir-4697-5p; hsa-mir-92a-2; hsa-mir-128-1-5p; hsa-mir-92b-5p
Cell_Cycle	hsa-mir-92a-2; hsa-mir-210-5p; hsa-mir-92b-5p
Cell_Death	hsa-mir-92a-2; hsa-mir-210-5p; hsa-mir-128-1-5p; hsa-mir-885-3p
Cell_Proliferation	hsa-mir-92a-2; hsa-mir-210-5p
EGR1	hsa-mir-92b
Epithelial-to-Mesenchymal_Transition	hsa-mir-210-5p
Gastrointestinal_Neoplasms	hsa-mir-210-5p
Hormone_mediated_Signaling_Pathway	hsa-mir-92a-2; hsa-mir-128-1-5p
Immune_Response	hsa-mir-92a-2; hsa-mir-210-5p; hsa-mir-1260a
Inflammation	has-mir-210-5p
Lipid_Metabolism	hsa-mir-92a-2; hsa-mir-423-5p
MYC	hsa-mir-92a-2
Neoplasms_[unspecific]	hsa-mir-210-5p; hsa-mir-423-5p; hsa-mir-92a-2; hsa-mir-128-1-5p; hsa-mir-885-3p; hsa-mir-4728-5p
Onco-MiRNAs	hsa-mir-92a-2
Regulation_of_Stem_Cell	hsa-mir-210-5p; hsa-mir-128-1-5p
hsa-mir-379_cluster	hsa-mir-654-5p; hsa-mir-1193; hsa-mir-668-5p

## Sheet: Table S3 RbiomirGS input
Table S3. Input table for RbiomirGS , which includes DEmiRNA name, Fold Change (FC) and p-value.
Downregulated miRNAs are indicated with grey highlights.
miRNA	FC	pvalue
hsa-miR-4485-5p	1.22286	2.19297e-07
hsa-miR-4725-3p	0.909301	3.06542e-07
hsa-miR-3188	1.21529	1.26563e-06
hsa-miR-718	1.16867	2.57641e-06
hsa-miR-6806-5p	1.1808	6.78014e-06
hsa-miR-4258	1.13391	1.11778e-05
hsa-miR-6872-3p	1.23391	1.17486e-05
hsa-miR-6724-5p	1.04262	1.93482e-05
hsa-miR-6752-5p	1.0381	3.11596e-05
hsa-miR-210-5p	1.1724	3.34937e-05
hsa-miR-4508	1.0546	4.14173e-05
hsa-miR-1292-3p	1.18599	4.24231e-05
hsa-miR-4750-5p	1.12462	5.13635e-05
hsa-miR-1202	0.916017	5.83625e-05
hsa-miR-6805-5p	0.942232	5.92512e-05
hsa-miR-654-5p	1.17851	6.31126e-05
hsa-miR-1181	1.19533	7.15173e-05
hsa-miR-6805-3p	1.0738	0.000108197
hsa-miR-1307-3p	1.18173	0.000124601
hsa-miR-6836-3p	1.08514	0.000145344
hsa-miR-4640-5p	1.07444	0.000175575
hsa-miR-3610	1.17742	0.000237135
hsa-miR-4728-5p	0.922699	0.000250417
hsa-miR-6087	0.939803	0.000259543
hsa-miR-4687-5p	1.10916	0.000296251
hsa-miR-1913	1.08274	0.000378279
hsa-miR-4731-5p	1.13693	0.00051931
hsa-miR-4433b-3p	0.93829	0.000550277
hsa-miR-6799-5p	0.950277	0.000593752
hsa-miR-1260a	1.09975	0.000617249
hsa-miR-6753-5p	1.18654	0.000792424
hsa-miR-1185-2-3p	1.22967	0.000810287
hsa-miR-6851-5p	1.17149	0.000959727
hsa-miR-4783-3p	1.16755	0.000997954
hsa-miR-3195	1.05934	0.00108983
hsa-miR-4697-5p	1.04364	0.00121039
hsa-miR-6842-5p	1.12896	0.00125157
hsa-miR-885-3p	1.15921	0.00127132
hsa-miR-937-5p	0.957666	0.00136533
hsa-miR-4294	0.949054	0.00137601
hsa-miR-6796-3p	1.14017	0.00146857
hsa-miR-128-1-5p	1.11547	0.00152028
hsa-miR-4690-5p	1.07874	0.00185177
hsa-miR-7113-3p	1.1569	0.0018888
hsa-miR-6515-5p	1.10277	0.0020333
hsa-miR-1193	1.10389	0.00205823
hsa-miR-92b-5p	1.0665	0.00233801
hsa-miR-6845-5p	1.04282	0.00253936
hsa-miR-6765-5p	1.03351	0.00257313
hsa-miR-6737-5p	1.06595	0.00266541
hsa-miR-92a-2-5p	0.910767	0.00314148
hsa-miR-551b-5p	1.14888	0.00316222
hsa-miR-486-5p	1.10217	0.00320568
hsa-miR-668-5p	1.10527	0.0032972
hsa-miR-557	1.10808	0.00330387
hsa-miR-423-5p	1.10201	0.0039617
hsa-miR-7108-3p	1.07946	0.00406689
hsa-miR-6779-5p	1.07109	0.00445384
hsa-miR-6763-3p	1.09849	0.00452502
hsa-miR-3185	1.07155	0.00478516
hsa-miR-4667-5p	1.11902	0.00503133
hsa-miR-6088	0.950729	0.00507656
hsa-miR-4634	1.05731	0.005106
hsa-miR-3191-3p	1.11815	0.00569823
hsa-miR-4271	0.957431	0.00654565
hsa-miR-1199-5p	1.13672	0.00659062
hsa-miR-3679-3p	1.07716	0.0068087
hsa-miR-4749-5p	1.0383	0.00693602
hsa-miR-4449	1.05738	0.00693627
hsa-miR-4685-5p	1.09879	0.00694206
hsa-miR-6742-5p	1.15877	0.00765779
hsa-miR-4535	1.12817	0.00780142
hsa-miR-3187-3p	1.12924	0.00832278
hsa-miR-7846-3p	1.12521	0.0083571
hsa-miR-345-3p	1.08532	0.00838018

## Sheet: Table S4 RbiomirGS output
Table S4. Output table from RbiomirGS enrichment, which includes cancer hallmark gene sets and the corresponding t-value, p-value, and FDR-adjusted p-value.
Gene sets with FDR-adjusted p < 0.05 are highlighted in grey.
Gene Set	converged	loss	gene.tested	coef	std.err	t.value	p.value	adj.p.val
HALLMARK_PI3K_AKT_MTOR_SIGNALING	Y	0.0443731	92	-0.0498315	0.0105341	-4.73051	2.26519e-06	0.000113259
HALLMARK_MTORC1_SIGNALING	Y	0.0742341	171	-0.0379061	0.00903937	-4.19344	2.76732e-05	0.000464018
HALLMARK_MITOTIC_SPINDLE	Y	0.0801714	188	-0.0366227	0.00873619	-4.19207	2.78411e-05	0.000464018
HALLMARK_ANDROGEN_RESPONSE	Y	0.0430549	88	-0.039954	0.0119346	-3.34774	0.000817246	0.0102156
HALLMARK_G2M_CHECKPOINT	Y	0.0790095	184	-0.0303678	0.00935118	-3.24749	0.0011675	0.011675
HALLMARK_MYC_TARGETS_V1	Y	0.074119	170	-0.0307099	0.00964842	-3.18289	0.00146186	0.0121822
HALLMARK_UNFOLDED_PROTEIN_RESPONSE	Y	0.0491396	103	-0.0357291	0.0117029	-3.05301	0.00227059	0.0162185
HALLMARK_P53_PATHWAY	Y	0.0752286	173	-0.0285873	0.00980303	-2.91617	0.00355015	0.0221884
HALLMARK_HYPOXIA	Y	0.0691922	156	-0.0285539	0.0103036	-2.77125	0.0055928	0.0310711
HALLMARK_UV_RESPONSE_UP	Y	0.0600367	131	-0.0278725	0.0112721	-2.47271	0.0134232	0.0661809
HALLMARK_UV_RESPONSE_DN	Y	0.0589119	128	-0.0277949	0.011375	-2.4435	0.0145598	0.0661809
HALLMARK_HEME_METABOLISM	Y	0.0678437	152	-0.0236502	0.0108951	-2.17072	0.0299721	0.117617
HALLMARK_TNFA_SIGNALING_VIA_NFKB	Y	0.0732389	167	-0.0224888	0.0105296	-2.13577	0.032718	0.117617
HALLMARK_KRAS_SIGNALING_DN	Y	0.0515908	109	0.0429565	0.0202517	2.12113	0.0339315	0.117617
HALLMARK_TGF_BETA_SIGNALING	Y	0.0277955	52	-0.0344982	0.0163863	-2.10531	0.035285	0.117617
HALLMARK_ALLOGRAFT_REJECTION	Y	0.0596881	130	0.0351092	0.0176276	1.99172	0.0464243	0.145076
HALLMARK_MYC_TARGETS_V2	Y	0.0291119	55	0.0573995	0.0301015	1.90687	0.0565619	0.166358
HALLMARK_OXIDATIVE_PHOSPHORYLATION	Y	0.0714612	162	0.0283557	0.0152	1.8655	0.0621359	0.1726
HALLMARK_INTERFERON_ALPHA_RESPONSE	Y	0.0361451	71	0.0446035	0.0250213	1.78262	0.0746729	0.196508
HALLMARK_KRAS_SIGNALING_UP	Y	0.0623587	137	0.0287251	0.0165706	1.7335	0.0830328	0.207582
HALLMARK_REACTIVE_OXYGEN_SPECIES_PATHWAY	Y	0.0231841	42	0.0558935	0.0342966	1.62971	0.103189	0.245689
HALLMARK_HEDGEHOG_SIGNALING	Y	0.0184159	32	-0.0325186	0.0212218	-1.53232	0.125469	0.285157
HALLMARK_APOPTOSIS	Y	0.0582856	126	-0.0183026	0.0125295	-1.46076	0.144108	0.313278
HALLMARK_APICAL_JUNCTION	Y	0.0743974	170	-0.0154029	0.0110866	-1.38933	0.164758	0.343246
HALLMARK_DNA_REPAIR	Y	0.0548446	117	0.0229395	0.017346	1.32247	0.186039	0.372077
HALLMARK_APICAL_SURFACE	Y	0.0203767	36	0.0431182	0.0346959	1.24275	0.213985	0.411511
HALLMARK_PANCREAS_BETA_CELLS	Y	0.0143765	24	0.0532501	0.0444983	1.19668	0.231457	0.415592
HALLMARK_IL2_STAT5_SIGNALING	Y	0.0646668	143	-0.0145069	0.0121558	-1.19341	0.232732	0.415592
HALLMARK_ADIPOGENESIS	Y	0.0715732	162	-0.0131311	0.0115703	-1.1349	0.256442	0.442141
HALLMARK_E2F_TARGETS	Y	0.0786408	182	-0.011667	0.0110515	-1.05569	0.291133	0.482895
HALLMARK_ESTROGEN_RESPONSE_EARLY	Y	0.0765445	176	-0.0116643	0.0112397	-1.03778	0.299395	0.482895
HALLMARK_INTERFERON_GAMMA_RESPONSE	Y	0.0650509	144	0.013973	0.0148471	0.941123	0.346661	0.541657
HALLMARK_IL6_JAK_STAT3_SIGNALING	Y	0.0279063	52	0.0231514	0.0260027	0.890346	0.373298	0.553986
HALLMARK_MYOGENESIS	Y	0.0632147	139	-0.0106853	0.0127154	-0.840345	0.400732	0.553986
HALLMARK_PROTEIN_SECRETION	Y	0.0442024	90	-0.0128572	0.0154721	-0.830993	0.405994	0.553986
HALLMARK_GLYCOLYSIS	Y	0.070879	160	-0.00990259	0.0119388	-0.829446	0.406869	0.553986
HALLMARK_PEROXISOME	Y	0.0400739	80	0.0166364	0.0201895	0.824011	0.40995	0.553986
HALLMARK_CHOLESTEROL_HOMEOSTASIS	Y	0.0319405	61	-0.0145028	0.0185029	-0.783812	0.433166	0.569955
HALLMARK_SPERMATOGENESIS	Y	0.0354232	69	-0.0130602	0.0176238	-0.741058	0.458673	0.588042
HALLMARK_COAGULATION	Y	0.0413305	83	0.0136385	0.019453	0.7011	0.483254	0.604068
HALLMARK_INFLAMMATORY_RESPONSE	Y	0.0598625	130	-0.00840135	0.0133786	-0.627968	0.530037	0.646386
HALLMARK_EPITHELIAL_MESENCHYMAL_TRANSITION	Y	0.0690907	155	0.00761683	0.013736	0.554514	0.579238	0.689569
HALLMARK_FATTY_ACID_METABOLISM	Y	0.0553009	118	0.00717884	0.0156797	0.457841	0.647075	0.752412
HALLMARK_NOTCH_SIGNALING	Y	0.0159813	27	-0.0119304	0.0283595	-0.420684	0.673993	0.765902
HALLMARK_ANGIOGENESIS	Y	0.0149603	25	-0.00999298	0.0299351	-0.333821	0.73852	0.820578
HALLMARK_BILE_ACID_METABOLISM	Y	0.035871	70	-0.00501087	0.0186496	-0.268686	0.788176	0.856713
HALLMARK_COMPLEMENT	Y	0.0621252	136	0.00274111	0.0141859	0.193228	0.846784	0.900834
HALLMARK_XENOBIOTIC_METABOLISM	Y	0.0613797	134	0.000929659	0.0141127	0.0658741	0.947479	0.985859
HALLMARK_WNT_BETA_CATENIN_SIGNALING	Y	0.0199662	35	-0.00115016	0.0270951	-0.0424491	0.966141	0.985859
HALLMARK_ESTROGEN_RESPONSE_LATE	Y	0.069104	155	0.000144988	0.0130615	0.0111004	0.991144	0.991144

## Sheet: Table S5 Covariate only
Table S5. The Covariates-only model performance metrics.
Test set sample size (differentiation and non-differentiation)	sensitivity	specificity	PPV	NPV	Accuracy	AUC
Fold 1: diff = 129, undiff = 94	0.4894	0.6047	0.4742	0.619	0.5561	0.5711
Fold 2: diff = 130, undiff = 94	0.5106	0.5538	0.4528	0.6102	0.5357	0.5514
Fold 3: diff = 130, undiff = 94	0.4043	0.6154	0.4318	0.5882	0.5268	0.5377
Fold 4: diff = 130, undiff = 94	0.4842	0.6308	0.4894	0.626	0.5689	0.5769
Fold 5: diff = 130, undiff = 94	0.5532	0.5231	0.4561	0.6182	0.5357	0.5705
MEDIAN	0.4894	0.6047	0.4561	0.6182	0.5357	0.5705
Performance on validation set: diff = 162, undiff = 117	0.5983	0.7099	0.5983	0.7099	0.6631	0.7053

## Sheet: Table S6 The ExpData
Table S6. The Expression_data-only model performance metrics.
Test set sample size (differentiation and non-differentiation)	# Lasso selected variables	sensitivity	specificity	PPV	NPV	Accuracy	AUC
Fold 1: diff = 129, undiff = 94	52	0.7234	0.7364	0.6667	0.7851	0.7309	0.7707
Fold 2: diff = 130, undiff = 94	47	0.6809	0.7615	0.6737	0.7674	0.7277	0.7749
Fold 3: diff = 130, undiff = 94	38	0.6915	0.7462	0.6633	0.7698	0.7232	0.7709
Fold 4: diff = 130, undiff = 95	42	0.6737	0.6923	0.6154	0.7438	0.6844	0.7415
Fold 5: diff = 130, undiff = 94	44	0.6383	0.6769	0.5882	0.7213	0.6607	0.7164
MEDIAN		0.6809	0.7364	0.6633	0.7674	0.7232	0.7707
Performance on validation set: diff = 162, undiff = 117	50	0.7436	0.7099	0.6493	0.7931	0.724	0.7849

## Sheet: Table S7 Combined
Table S7. The combined model performance metrics.
Test set sample size (differentiation and non-differentiation)	# Lasso selected variables	sensitivity	specificity	PPV	NPV	Accuracy	AUC
Fold 1: diff = 129, undiff = 94	30	0.6809	0.7054	0.6275	0.7521	0.6951	0.7646
Fold 2: diff = 130, undiff = 94	37	0.6809	0.7769	0.6882	0.771	0.7366	0.7851
Fold 3: diff = 130, undiff = 94	25	0.6489	0.7308	0.6354	0.7422	0.6964	0.7633
Fold 4: diff = 130, undiff = 95	41	0.6947	0.7231	0.6471	0.7642	0.7111	0.7867
Fold 5: diff = 130, undiff = 94	32	0.6809	0.7385	0.6531	0.7619	0.7143	0.7689
MEDIAN		0.6809	0.7308	0.6471	0.7619	0.7111	0.7689
Performance on validation set: diff = 162, undiff = 117	41	0.6923	0.7531	0.6694	0.7722	0.7308	0.7971

## Sheet: Table S8 Lasso-selected miRNAs
Table S8. List of the 39 miRNAs selected by Lasso for the combined prediction model.
hsa-miR-486-5p
hsa-miR-654-5p
hsa-miR-92a-2-5p
hsa-miR-1228-5p
hsa-miR-1202
hsa-miR-3188
hsa-miR-3195
hsa-miR-4294
hsa-miR-4258
hsa-miR-4271
hsa-miR-642b-3p
hsa-miR-1268b
hsa-miR-4640-5p
hsa-miR-4697-5p
hsa-miR-4725-3p
hsa-miR-4728-5p
hsa-miR-4749-5p
hsa-miR-5572
hsa-miR-5698
hsa-miR-1185-2-3p
hsa-miR-3620-5p
hsa-miR-6087
hsa-miR-6515-5p
hsa-miR-6724-5p
hsa-miR-6752-5p
hsa-miR-6763-3p
hsa-miR-6779-5p
hsa-miR-6784-5p
hsa-miR-6796-3p
hsa-miR-6805-5p
hsa-miR-6805-3p
hsa-miR-6806-5p
hsa-miR-6822-5p
hsa-miR-6836-3p
hsa-miR-6842-5p
hsa-miR-6845-5p
hsa-miR-7108-3p
hsa-miR-4433b-3p
hsa-miR-4485-5p

## Sheet: Table S9 Cancer-only AYA
Table S9. DEmiRNAs in serum samples from AYA vs. non-AYA patients with GC.
Downregulated miRNAs are indicated with grey highlights, and the miRNAs in the published prognostic signature by Abe et al. are highlighted in yellow.
miRNA	logFC	AveExpr	t	P.Value	adj.P.Val	B	FC	Direction
hsa-miR-5739	-0.64157	7.00828	-5.67369	2.19465e-08	9.12974e-06	8.84668	0.641015	Downregulated
hsa-miR-6784-5p	0.332061	11.1164	5.39884	9.74391e-08	2.02673e-05	7.43342	1.25881	Upregulated
hsa-miR-1185-2-3p	-1.31965	7.06637	-4.70788	3.12486e-06	0.000433314	4.16328	0.400632	Downregulated
hsa-miR-6802-5p	-0.319282	9.56025	-4.63349	4.43081e-06	0.000460805	3.83577	0.801469	Downregulated
hsa-miR-762	0.327377	12.9614	4.20923	2.96328e-05	0.00136969	2.06105	1.25473	Upregulated
hsa-miR-3621	0.36357	11.3971	4.02413	6.46548e-05	0.00193392	1.33689	1.28661	Upregulated
hsa-miR-1202	-0.438087	7.37407	-4.00581	6.97328e-05	0.00193392	1.26688	0.738113	Downregulated
hsa-miR-3162-5p	-0.397159	7.97426	-3.92969	9.51659e-05	0.00232877	0.979255	0.759352	Downregulated
hsa-miR-6515-5p	-0.566751	6.81645	-3.90545	0.000104958	0.00242571	0.888774	0.675135	Downregulated
hsa-miR-6076	-0.341603	7.97074	-3.81886	0.000148305	0.00308474	0.569862	0.789164	Downregulated
hsa-miR-1254	-0.470386	6.95404	-3.7886	0.000167091	0.00330999	0.460011	0.721771	Downregulated
hsa-miR-6743-5p	-0.262431	10.358	-3.74544	0.0001978	0.00345539	0.304774	0.833682	Downregulated
hsa-miR-3940-5p	0.27244	10.9059	3.73218	0.000208256	0.00346538	0.257413	1.20785	Upregulated
hsa-miR-371a-5p	-0.351097	7.63308	-3.69769	0.00023794	0.00353511	0.134992	0.783988	Downregulated
hsa-miR-4257	-0.369743	8.14654	-3.70391	0.000232303	0.00353511	0.157009	0.77392	Downregulated
hsa-miR-4429	-0.368182	7.99216	-3.60622	0.000337075	0.00483528	-0.18439	0.774758	Downregulated
hsa-miR-6877-5p	-0.317293	8.41581	-3.58471	0.000365465	0.00506778	-0.258414	0.802575	Downregulated
hsa-miR-4446-3p	0.698966	7.19098	3.51621	0.000471488	0.00609891	-0.491251	1.62334	Upregulated
hsa-miR-4430	-0.532263	7.12107	-3.43599	0.000632038	0.00773318	-0.758457	0.691469	Downregulated
hsa-miR-8063	0.556581	8.31475	3.38168	0.000768268	0.00863782	-0.936004	1.47078	Upregulated
hsa-miR-5698	-0.819745	5.93928	-3.22114	0.00134729	0.01367	-1.44487	0.566542	Downregulated
hsa-miR-1247-3p	-0.29634	7.5543	-3.18874	0.00150487	0.0142279	-1.54468	0.814316	Downregulated
hsa-miR-342-5p	-0.44191	7.08154	-3.16849	0.00161187	0.0149008	-1.6066	0.73616	Downregulated
hsa-miR-4690-5p	-0.264365	7.39461	-3.14938	0.00171916	0.0155471	-1.66463	0.832565	Downregulated
hsa-miR-4771	-0.781923	6.58673	-3.08778	0.00211157	0.0185216	-1.84945	0.581591	Downregulated
hsa-miR-7704	0.306328	13.2854	3.05988	0.00231515	0.0188844	-1.93202	1.23656	Upregulated
hsa-miR-6826-5p	-0.303914	7.50118	-3.06209	0.00229839	0.0188844	-1.92551	0.810052	Downregulated
hsa-miR-4443	-0.316519	6.87229	-3.04484	0.00243216	0.0194573	-1.97621	0.803005	Downregulated
hsa-miR-4787-5p	0.254607	13.1415	3.03812	0.00248618	0.0195142	-1.99588	1.19301	Upregulated
hsa-miR-1908-3p	0.603833	6.78997	3.0036	0.00278151	0.0206626	-2.09632	1.51975	Upregulated
hsa-miR-642a-3p	-0.281646	7.79076	-2.95656	0.00323567	0.0232076	-2.23138	0.822652	Downregulated
hsa-miR-6769b-5p	-0.29406	7.33084	-2.94429	0.00336482	0.0233294	-2.26628	0.815603	Downregulated
hsa-miR-6511b-5p	-0.340734	7.05315	-2.938	0.00343283	0.0234108	-2.28411	0.78964	Downregulated
hsa-miR-4513	-0.319361	7.09407	-2.92601	0.00356595	0.0235466	-2.318	0.801425	Downregulated
hsa-miR-7847-3p	-0.284326	7.33653	-2.91283	0.00371772	0.0241652	-2.35511	0.821125	Downregulated
hsa-miR-718	0.339716	7.13521	2.90779	0.00377719	0.024174	-2.36922	1.26551	Upregulated
hsa-miR-7111-5p	-0.265736	7.56107	-2.83613	0.00472353	0.0277237	-2.56774	0.831774	Downregulated
hsa-miR-373-5p	-0.345431	7.09446	-2.83557	0.00473168	0.0277237	-2.56926	0.787073	Downregulated
hsa-miR-6836-3p	0.321452	8.92639	2.7995	0.00528619	0.0305424	-2.66735	1.24959	Upregulated
hsa-miR-671-5p	-0.321735	7.20569	-2.76665	0.00584155	0.0332888	-2.7556	0.800107	Downregulated
hsa-miR-4730	0.351623	7.83009	2.76086	0.00594476	0.0334192	-2.77105	1.276	Upregulated
hsa-miR-6824-5p	-0.250296	7.25291	-2.71861	0.00674913	0.0369426	-2.88286	0.840724	Downregulated
hsa-miR-3652	-0.287354	6.71495	-2.69799	0.00717611	0.0370713	-2.93679	0.819404	Downregulated
hsa-miR-6762-5p	0.25724	8.42468	2.64823	0.00830868	0.0392318	-3.06535	1.19519	Upregulated
hsa-miR-4726-5p	-0.266209	7.14995	-2.6587	0.00805777	0.0392318	-3.03849	0.831502	Downregulated
hsa-miR-7114-5p	-0.3154	7.27372	-2.63714	0.00858197	0.0392318	-3.09369	0.803628	Downregulated
hsa-miR-320a	-0.334054	7.01398	-2.64932	0.00828209	0.0392318	-3.06254	0.793304	Downregulated
hsa-miR-6812-5p	-0.331854	6.84299	-2.61292	0.00920673	0.0407447	-3.15513	0.794515	Downregulated
hsa-miR-1199-5p	0.477754	6.2701	2.59963	0.00956673	0.0418922	-3.18863	1.39257	Upregulated
hsa-miR-1185-1-3p	-0.618939	7.598	-2.53258	0.0115815	0.0467569	-3.35506	0.65115	Downregulated
hsa-miR-320b	-0.356563	6.4707	-2.51839	0.0120534	0.047304	-3.38974	0.781023	Downregulated
hsa-miR-4532	0.560244	13.588	2.51083	0.0123117	0.0478662	-3.40813	1.47452	Upregulated
